# Supplementary material for: A Novel Procedure for Preparing Mango Jellies with Higher Antioxidant Capacity and Reduced Sugar Content
Source: Int J Mol Sci. 2025 Oct 31;26(21):10637. doi: 10.3390/ijms262110637 (PMC12608241; doi:10.3390/ijms262110637)
Supplement: Supplementary file 1 [file ijms-26-10637-s001.zip]

Archive with 1 entries (1 files):
- ijms-3926043-supplementary.pdf
